# Supplementary material for: Chemical Constituents of the Deep-Sea-Derived Penicillium citreonigrum MCCC 3A00169 and Their Antiproliferative Effects
Source: Mar Drugs. 2022 Nov 24;20(12):736. doi: 10.3390/md20120736 (PMC9781865; doi:10.3390/md20120736)
Supplement: Supplementary file 1 [file marinedrugs-20-00736-s001.zip]

Archive with 1 entries (1 files):
- marinedrugs-2014757-supplementary.pdf
